# Supplementary material for: Linguistic Markers in Spontaneous Speech: Insights into Subjective Cognitive Decline (Review)
Source: Healthcare (Basel). 2025 Nov 13;13(22):2888. doi: 10.3390/healthcare13222888 (PMC12652931; doi:10.3390/healthcare13222888)
Supplement: Supplementary file 1 [file healthcare-13-02888-s001.zip]

Archive with 1 entries (1 files):
- healthcare-3813960-supplementary.pdf
